# Supplementary material for: Eutrema giganteum (Brassicaceae), a new species from Sichuan, southwest China
Source: PhytoKeys. 2017 Jun 29;(82):15–26. doi: 10.3897/phytokeys.82.12329 (PMC5546392; doi:10.3897/phytokeys.82.12329)
Supplement: XML Treatment for Eutrema giganteum [file phytokeys.82.12329-treatment1.xml]

<!DOCTYPE tp:taxon-treatment
  PUBLIC "-//TaxonX//DTD Taxonomic Treatment Publishing DTD v0 20100105//EN" "tax-treatment-NSO.dtd">
<tp:taxon-treatment xmlns:tp="http://www.plazi.org/taxpub"><tp:treatment-meta><kwd-group><label>Taxon classification</label><kwd><named-content xmlns:xlink="http://www.w3.org/1999/xlink" content-type="kingdom">Plantae</named-content></kwd><kwd><named-content xmlns:xlink="http://www.w3.org/1999/xlink" content-type="order">Brassicales</named-content></kwd><kwd><named-content xmlns:xlink="http://www.w3.org/1999/xlink" content-type="family">Brassicaceae</named-content></kwd></kwd-group><mixed-citation publication-type="journal"><person-group><name><surname>Hao</surname><given-names>Guoqian</given-names></name><name><surname>Zhang</surname><given-names>Changbing</given-names></name><name><surname>AL-Shehbaz</surname><given-names>Ihsan A.</given-names></name><name><surname>Guo</surname><given-names>Xinyi</given-names></name><name><surname>Bi</surname><given-names>Hao</given-names></name><name><surname>Wang</surname><given-names>Junyin</given-names></name><name><surname>Liu</surname><given-names>Jianquan</given-names></name></person-group><article-title>
          <italic><tp:taxon-name><tp:taxon-name-part taxon-name-part-type="genus" reg="Eutrema">Eutrema</tp:taxon-name-part> <tp:taxon-name-part taxon-name-part-type="species" reg="giganteum">giganteum</tp:taxon-name-part></tp:taxon-name></italic> (<tp:taxon-name><tp:taxon-name-part taxon-name-part-type="family">Brassicaceae</tp:taxon-name-part></tp:taxon-name>), a new species from Sichuan, southwest China</article-title><source>PhytoKeys</source><day>29</day><month>6</month><year>2017</year><volume>2017</volume><issue>82</issue><fpage>15</fpage><lpage>26</lpage><pub-id pub-id-type="doi">10.3897/phytokeys.82.12329</pub-id></mixed-citation></tp:treatment-meta><tp:nomenclature><tp:taxon-name>
            <tp:taxon-name-part taxon-name-part-type="genus" reg="Eutrema">Eutrema</tp:taxon-name-part>
            <tp:taxon-name-part taxon-name-part-type="species" reg="giganteum">giganteum</tp:taxon-name-part>
            <object-id xmlns:xlink="http://www.w3.org/1999/xlink" content-type="ipni" xlink:type="simple">urn:lsid:ipni.org:names:77163811-1</object-id>
          </tp:taxon-name><tp:taxon-authority>G.Q. Hao, Al-Shehbaz &amp; J. Quan Liu</tp:taxon-authority><tp:taxon-status xmlns:xlink="http://www.w3.org/1999/xlink" xlink:type="simple">sp. nov.</tp:taxon-status></tp:nomenclature><tp:treatment-sec sec-type="material" id="SECID0EZZAG"><title>Type.</title><p>China. Sichuan: Dayi County, Xiling Snow Mountain, Heishuihe Giant Panda Nature Reserve, <named-content xmlns:xlink="http://www.w3.org/1999/xlink" content-type="dwc:verbatimCoordinates" xlink:type="simple"><named-content content-type="geo-json" specific-use="{&#34;type&#34;:&#34;Point&#34;,&#34;coordinates&#34;:[103.163056,30.672778]}" id="NCID0EC1AG" xlink:type="simple">30°40'22"N, 103°9'47"E</named-content></named-content>, 2340 m, 6 July 2015, <italic>J.Quan Liu &amp; G. Q. Hao 2015032-1</italic> (Holotype, SZ)., <italic>J.Quan Liu &amp; G. Q. Hao 2015032-2</italic> (Isotype, SZ), <italic>J.Quan Liu &amp; G. Q. Hao 2015032-3</italic> (Isotype, SZ). Figure <xref ref-type="fig" rid="F1">1</xref>.</p></tp:treatment-sec><tp:treatment-sec sec-type="etymology" id="SECID0ER1AG"><title>Etymology.</title><p>The specific epithet refers to the remarkably huge plant size. The erect stem can extend to around 60–110 (–140) cm, higher than all the other <italic><tp:taxon-name><tp:taxon-name-part taxon-name-part-type="genus" reg="Eutrema">Eutrema</tp:taxon-name-part></tp:taxon-name></italic> species.</p><!--PageBreak--></tp:treatment-sec><tp:treatment-sec sec-type="description" id="SECID0E61AG"><title>Description.</title><p>Herbs, perennial, glabrous or sparsely pilose on upper parts; rhizome fleshy, to 2 cm in diam. Stems 60–110(–140) cm tall, robust, to ca. 1 cm diam, erect or ascending, simple at base, alternately branched above; branches 1-leaved, divaricate-ascending or almost perpendicular to stem. Basal leaves rosulate; petiole with a groove, hollow, cylindrical, (12–)15–26 (–35) cm; leaf blade cordate, (18–)25–35(–40) × (15–)20–30(–35) cm, margin dentate, denticulate or repand, with distinct apiculate <!--PageBreak-->callosities terminating ultimate veins, apex subacute to acuminate; cauline leaves with petioles gradually shorter upward, cordate to lanceolate, lowermost cauline 6–10 × 3–7 cm, gradually reduced in size upward. Racemes ebracteate, lax, elongated in fruit, main branch 20–30 cm; fruiting pedicels slender, reflexed or spreading, 0.6–1.5(–<!--PageBreak-->2.2) cm. Sepals ovate or oblong, 1.5–2 × ca. 1 mm, deciduous; petals white, oblong-spatulate, 3.5–5(–7) × 1.5–2 mm, apex obtuse to rounded; claw present; filaments white, 3–4.5 mm; ovules 1–4 per ovary. Fruit dehiscent silicles, narrowly oblong, 5–8 × 2–3 mm, curved, not torulose; valves with an obscure midvein; gynophore absent or obsolete, septum complete. Seeds oblong, 2.5–3.5 × 1.5–2.0 mm.</p></tp:treatment-sec><tp:treatment-sec sec-type="phenology" id="SECID0EJ2AG"><title>Phenology.</title><p>Flowering: April–July; fruiting: May–August.</p></tp:treatment-sec><tp:treatment-sec sec-type="distribution" id="SECID0EO2AG"><title>Distribution and habitat.</title><p>
            <italic><tp:taxon-name><tp:taxon-name-part taxon-name-part-type="genus" reg="Eutrema">Eutrema</tp:taxon-name-part> <tp:taxon-name-part taxon-name-part-type="species" reg="giganteum">giganteum</tp:taxon-name-part></tp:taxon-name></italic> is currently known from Hengduan Mountains in western Sichuan, China, including Xiling Snow Mountain, Jiajin Mountain, Erlang Mountain, and Gongga Mountain (Fig. <xref ref-type="fig" rid="F2">2</xref>). It grows in shady, humid forests at elevation of 2200–2900 m.</p></tp:treatment-sec><tp:treatment-sec sec-type="material" id="SECID0ED3AG"><title>Additional specimens examined</title><p>
            <bold>(paratype).</bold> China: Sichuan: Baoxing County, 1954, <italic>Z. P. Song 38379</italic> (KUN); Baoxing County, Puxi Gou, April 1959, 2700 m, <italic>Sichuan Economic Plant Investigation Team 00324</italic> (CDBI); Luding County, Dawanzi, 2300 m, 2 May 1980, <italic>Q. Q. Wang 22061</italic> (CDBI); Dayi County, Heishuihe Nature Reserve, 2900 m, 6 June 2007, <italic>D. H. Zhu, Z. B. Feng, C. Zhang &amp; F. Wang 20070659</italic> (PE).</p></tp:treatment-sec><tp:treatment-sec><!--Section generated to contain objects referenced in tp:taxon-treatment.--><fig id="F1" position="float" orientation="portrait"><label>Figure 1.</label><caption><p>
              <italic><tp:taxon-name><tp:taxon-name-part taxon-name-part-type="genus" reg="Eutrema">Eutrema</tp:taxon-name-part> <tp:taxon-name-part taxon-name-part-type="species" reg="giganteum">giganteum</tp:taxon-name-part></tp:taxon-name></italic> G.Q. Hao, Al-Shehbaz &amp; J. Quan Liu. sp. nov. <bold>A–B</bold> Habit <bold>C</bold> Leaves <bold>D</bold> Inflorescence <bold>E</bold> Flowers <bold>F</bold> Fruit.</p></caption><graphic xmlns:xlink="http://www.w3.org/1999/xlink" xlink:href="phytokeys-82-015-g001.jpg" position="float" orientation="portrait" xlink:type="simple" id="oo_142261.jpg"/></fig><fig id="F2" position="float" orientation="portrait"><label>Figure 2.</label><caption><p>Geographical distribution of <italic><tp:taxon-name><tp:taxon-name-part taxon-name-part-type="genus" reg="Eutrema">Eutrema</tp:taxon-name-part> <tp:taxon-name-part taxon-name-part-type="species" reg="giganteum">giganteum</tp:taxon-name-part></tp:taxon-name></italic> (P1–P4)and <italic><tp:taxon-name><tp:taxon-name-part taxon-name-part-type="genus" reg="Eutrema">Eutrema</tp:taxon-name-part> <tp:taxon-name-part taxon-name-part-type="species" reg="yunnanense">yunnanense</tp:taxon-name-part></tp:taxon-name></italic> (P5, P6). P1 = Population from Xiling Snow Mountain, Sichuan; P2 = Specimens record from Baoxing County, Sichuan; P3 = Population from Erlang Mountain, Sihuan; P4 = Population from Gongga Mountain, Sichuan; P5 = Population from Haba Mountain, Yunnan; P6 = Population from Cangshan Mountain, Yunnan,</p></caption><graphic xmlns:xlink="http://www.w3.org/1999/xlink" xlink:href="phytokeys-82-015-g002.jpg" position="float" orientation="portrait" xlink:type="simple" id="oo_142262.jpg"/></fig></tp:treatment-sec></tp:taxon-treatment>
